# Supplementary material for: Novel perspective on a conventional technique: Impact of ultra-low temperature on bacterial viability and protein extraction
Source: PLoS One. 2021 May 17;16(5):e0251640. doi: 10.1371/journal.pone.0251640 (PMC8128238; doi:10.1371/journal.pone.0251640)
Supplement: S1 Data — (XLSX) [file pone.0251640.s003.xlsx]

## Sheet: MTT Assay
				1	2	3							% relative viability
	1	2	3	live cells	live cells	live cells	Avg	SD		1	2	3	1	2	3	Days	media					pellet					GS
Day 0	0.1672	0.1865	0.177739	0.168698	0.188467	0.17948	0.178582	0.0136472	Day 0	0.168698	0.188467	0.17948	100	100	100		1	2	3	AVG	SD	1	2	3	AVG	SD	1	2	3	AVG	SD
Day1 (med)	0.0344	0.0377	0.0362312	0.0326744	0.0360545	0.0345371	0.0343644	0.00233345		0.168698	0.188467	0.17948	19.3686	19.1304	19.2495	1	19.3686	19.1304	19.3462	19.2495	0.168374	71.7668	62.0109	67.225	66.8889	6.89852
Day1 (pellet)	0.1207	0.1166	0.119246	0.121069	0.11687	0.119567	0.11897	0.00289914		0.168698	0.188467	0.17948	71.7668	62.0109	66.8889	2	21.0686	17.7174	19.4905	19.393	2.36967	64.9059	59.1848	62.3571	62.0453	4.04543
Day2 (med)	0.0372	0.0351	0.0363317	0.0355424	0.0333914	0.0346401	0.0344669	0.00148493		0.168698	0.188467	0.17948	21.0686	17.7174	19.393	3	17.3649	14.7826	16.1545	16.0738	1.82596	67.2738	76.1956	72.0952	71.7347	6.30868
Day2 (pellet)	0.1094	0.1114	0.110955	0.109495	0.111544	0.111075	0.110519	0.00141422		0.168698	0.188467	0.17948	64.9059	59.1848	62.0453	4	19.0043	17.5	18.3438	18.2521	1.06367	46.2052	34.6196	40.6155	40.4124	8.1923
Day3 (med)	0.0311	0.0297	0.0305528	0.0292943	0.0278603	0.0287209	0.0285773	0.00098995		0.168698	0.188467	0.17948	17.3649	14.7826	16.0738	5	18.0328	15.9783	17.091	17.0055	1.45277	46.0231	40.9511	43.7056	43.4871	3.58643
Day3 (pellet)	0.1133	0.1427	0.128643	0.11349	0.143603	0.129193	0.128547	0.0207889		0.168698	0.188467	0.17948	67.2738	76.1956	71.7347	6	21.5543	20.3261	21.0454	20.9402	0.868506	45.7802	48.8043	47.5299	47.2923	2.13839
Day4 (med)	0.0338	0.0347	0.0344221	0.0320598	0.0329817	0.0326842	0.0325207	0.000636396		0.168698	0.188467	0.17948	19.0043	17.5	18.2521	7	14.572	11.9022	13.3036	13.2371	1.88782	38.6157	31.25	35.1084	34.9328	5.20831	85	96	90.9548	90.5	7.77817
Day4 (pellet)	0.0786	0.0662	0.0727638	0.0779474	0.0652463	0.0719566	0.0715968	0.00876812		0.168698	0.188467	0.17948	46.2052	34.6196	40.4124
Day5 (med)	0.0322	0.0319	0.0322111	0.030421	0.0301137	0.0304194	0.0302673	0.000212133		0.168698	0.188467	0.17948	18.0328	15.9783	17.0055
Day5 (pellet)	0.0783	0.07785	0.0784673	0.0776401	0.0771791	0.0777986	0.0774096	0.000318198		0.168698	0.188467	0.17948	46.0231	40.9511	43.4871
Day6 (med)	0.038	0.0399	0.0391457	0.0363618	0.0383079	0.0375225	0.0373348	0.0013435		0.168698	0.188467	0.17948	21.5543	20.3261	20.9402
Day6 (pellet)	0.0779	0.0923	0.0855276	0.0772304	0.0919799	0.0850303	0.0846051	0.0101823		0.168698	0.188467	0.17948	45.7802	48.8043	47.2923
Day7 (med)	0.0265	0.0244	0.0255779	0.0245826	0.0224316	0.0236252	0.0235071	0.00148493		0.168698	0.188467	0.17948	14.572	11.9022	13.2371
Day7 (pellet)	0.0661	0.06	0.0633668	0.0651439	0.0588958	0.0623315	0.0620199	0.00431336		0.168698	0.188467	0.17948	38.6157	31.25	34.9328
Day7 (GS)	0.1263	0.1359	0.131759	0.126805	0.136638	0.132384	0.131722	0.00678822		0.168698	0.188467	0.17948	75.167	72.5	73.8335
Days	Bacillus
	Abs550			Live cell abs									% relative viability
	1	2		1	2		Avg	SD		1	2	3	1	2	3	Days	media					pellet					GS
0	0.0433	0.0413	0.0425126	0.125149	0.119176	0.122776	0.178582	0.0136472	Day 0	0.125149	0.119176	0.122776	100	100	100		1	2	3	AVG	SD	1	2	3	AVG	SD	1	2	3	AVG	SD
1 (media)	0.0267	0.0264	0.0266834	0.0755675	0.0746714	0.075497	0.0343644	0.00233345		0.125149	0.119176	0.122776	60.3819	62.6566	61.5192	1	60.3819	62.6566	61.8284	61.5192	1.60851	67.0644	58.8973	63.2973	62.9808	5.77508
1 (pellet)	0.0295	0.0249	0.0273367	0.0839307	0.0701912	0.0774482	0.11897	0.00289914		0.125149	0.119176	0.122776	67.0644	58.8973	62.9808	2	74.9403	92.7318	84.2574	83.8361	12.5805	76.1337	70.6767	73.774	73.4052	3.85866
2 (media)	0.0328	0.0384	0.0357789	0.0937873	0.110514	0.102664	0.0344669	0.00148493		0.125149	0.119176	0.122776	74.9403	92.7318	83.8361	3	42.9594	43.3584	43.3758	43.1589	0.282116	41.2888	30.5764	36.1132	35.9326	7.57477
2 (pellet)	0.0333	0.0296	0.031608	0.0952808	0.0842294	0.0902061	0.110519	0.00141422		0.125149	0.119176	0.122776	76.1337	70.6767	73.4052	4	41.1695	43.609	42.6022	42.3892	1.72503	39.8568	40.1002	40.1794	39.9785	0.172141
3 (media)	0.0194	0.0187	0.0191457	0.0537634	0.0516726	0.052983	0.0285773	0.00098995		0.125149	0.119176	0.122776	42.9594	43.3584	43.1589	5	41.5274	41.8546	41.9005	41.691	0.231361	45.1074	49.3734	47.4778	47.2404	3.01654
3 (pellet)	0.0187	0.0136	0.0162312	0.0516726	0.0364397	0.0442775	0.128547	0.0207889		0.125149	0.119176	0.122776	41.2888	30.5764	35.9326	6	35.0835	37.0927	36.2695	36.0881	1.42072	29.8329	34.0852	32.1197	31.9591	3.00681
4 (media)	0.01865	0.0188	0.0188191	0.0515233	0.0519713	0.0520073	0.0325207	0.000636396		0.125149	0.119176	0.122776	41.1695	43.609	42.3892	7	7.6611	12.1303	9.94544	9.89571	3.16022	9.11695	7.61905	8.41005	8.368	1.05917	96.4201	105.038	101.22	100.729	6.09351
4 (pellet)	0.0181	0.0174	0.0178392	0.0498805	0.0477897	0.0490805	0.0715968	0.00876812		0.125149	0.119176	0.122776	39.8568	40.1002	39.9785
5 (media)	0.0188	0.0181	0.0185427	0.0519713	0.0498805	0.0511818	0.0302673	0.000212133		0.125149	0.119176	0.122776	41.5274	41.8546	41.691
5 (pellet)	0.0203	0.0211	0.020804	0.0564516	0.0588411	0.057936	0.0774096	0.000318198		0.125149	0.119176	0.122776	45.1074	49.3734	47.2404
6 (media)	0.0161	0.0162	0.0162312	0.0439068	0.0442055	0.0442775	0.0373348	0.0013435		0.125149	0.119176	0.122776	35.0835	37.0927	36.0881
6 (pellet)	0.0139	0.015	0.0145226	0.0373357	0.0406213	0.0391744	0.0846051	0.0101823		0.125149	0.119176	0.122776	29.8329	34.0852	31.9591
7 (media)	0.00461	0.00624	0.00545226	0.00958781	0.0144564	0.0120825	0.0235071	0.00148493		0.125149	0.119176	0.122776	7.6611	12.1303	9.89571
7 (pellet)	0.00522	0.00444	0.00485427	0.0114098	0.00908005	0.0102964	0.0620199	0.00431336		0.125149	0.119176	0.122776	9.11695	7.61905	8.368
7GS	0.0418	0.0473	0.0447739	0.120669	0.137097	0.129531	0.131722	0.00678822		0.125149	0.119176	0.122776	96.4201	115.038	105.729
Days	PCC6803
	Abs550			Live cell abs									% relative viability
	1	2	3	1	2	3	Avg	SD		1	2	3	1	2	3	Days	Cells in media suspension					Cell pellet					Glycerol stock
0	0.0521	0.0533	0.0529648	0.144924	0.148199	0.147298	0.178582	0.0136472	Day 0	0.144924	0.148199	0.147298	100	100	100		1	2	3	AVG	SD	1	2		AVG	SD	1	2	3	AVG	SD
1 (media)	0.031	0.0362	0.0337688	0.0873363	0.101528	0.0949069	0.0343644	0.00233345		0.144924	0.148199	0.147298	60.2637	68.5083	64.386	1	60.2637	68.5083	64.7095	64.386	5.82983	74.5763	83.4254		79.0008	6.25728
1 (pellet)	0.0386	0.0443	0.0416583	0.108079	0.123635	0.116439	0.11897	0.00289914		0.144924	0.148199	0.147298	74.5763	83.4254	79.0008	2	93.9736	92.081	93.4948	93.0273	1.33829	101.883	81.9521		91.9177	14.0934
2 (media)	0.0489	0.049	0.049196	0.13619	0.136463	0.137011	0.0344669	0.00148493		0.144924	0.148199	0.147298	93.9736	92.081	93.0273	3	72.5047	80.4788	76.8761	76.4918	5.63854	81.9209	76.0589		78.9899	4.14505
2 (pellet)	0.0531	0.0435	0.0485427	0.147653	0.121452	0.135229	0.110519	0.00141422		0.144924	0.148199	0.147298	101.883	81.9521	91.9177	4	84.9341	78.2689	82.0115	81.6015	4.71302	82.8625	65.1934		74.0279	12.494
3 (media)	0.0375	0.0427	0.0403015	0.105076	0.119269	0.112736	0.0285773	0.00098995		0.144924	0.148199	0.147298	72.5047	80.4788	76.4918	5	50.8475	75.1381	63.3093	62.9928	17.1761	78.3428	74.7145		76.5286	2.56553
3 (pellet)	0.0425	0.0403	0.041608	0.118723	0.112718	0.116302	0.128547	0.0207889		0.144924	0.148199	0.147298	81.9209	76.0589	78.9899	6	56.0452	59.6685	58.1476	57.8569	2.56206	71.3748	60.0368		65.7058	8.01713
4 (media)	0.0441	0.0415	0.0430151	0.12309	0.115993	0.120142	0.0325207	0.000636396		0.144924	0.148199	0.147298	84.9341	78.2689	81.6015	7	56.4972	61.8784	59.4852	59.1878	3.80513	51.9774	46.2247		49.101	4.06779	93.9736	87.2928	90.231	90.6332	4.72405
4 (pellet)	0.043	0.0344	0.0388945	0.120087	0.0966157	0.108896	0.0715968	0.00876812		0.144924	0.148199	0.147298	82.8625	65.1934	74.0279
5 (media)	0.026	0.0398	0.0330653	0.07369	0.111354	0.0929868	0.0302673	0.000212133		0.144924	0.148199	0.147298	50.8475	75.1381	62.9928
5 (pellet)	0.0406	0.045	0.0430151	0.113537	0.125546	0.120142	0.0774096	0.000318198		0.144924	0.148199	0.147298	78.3428	84.7145	81.5286
6 (media)	0.05	0.0314	0.0409045	0.139192	0.0884279	0.114382	0.0373348	0.0013435		0.144924	0.148199	0.147298	96.0452	59.6685	77.8569
6 (pellet)	0.0369	0.0316	0.0344221	0.103439	0.0889738	0.0966898	0.0846051	0.0101823		0.144924	0.148199	0.147298	71.3748	60.0368	65.7058
7 (media)	0.029	0.0326	0.0309548	0.0818777	0.091703	0.0872265	0.0235071	0.00148493		0.144924	0.148199	0.147298	56.4972	61.8784	59.1878
7 (pellet)	0.0266	0.0241	0.0254774	0.0753275	0.0685044	0.0722773	0.0620199	0.00431336		0.144924	0.148199	0.147298	51.9774	46.2247	49.101
7GS	0.0489	0.0464	0.0478894	0.13619	0.129367	0.133446	0.131722	0.00678822		0.144924	0.148199	0.147298	93.9736	87.2928	90.6332
STD Curve			AVG			SD
		OD550
	Abs600	E.coli	Bacillus	6803
	0	0	0	0	0	0	0
	0.01	0.0118	0.006	0.0049	4e-05	2e-05	4e-05
	0.02	0.0217	0.008	0.0067	0.003	0.002998	0.0005996
	0.05	0.0572	0.0181	0.0161	0.005	0.003	0.0005
	0.1	0.0976	0.0323	0.032	0.01	0.008	0.0016
	0.15	0.1488	0.0519	0.0535	0.006	0.00598	0.001196
	0.18	0.1781	0.0628	0.0674	0.003	0.001	0.002

## Sheet: PI assay
								Day	15min																					Day	15min
									6803						EC						BS										6803		EC		BS
									No med			Med			No med			Med			No med			Med							No med	Med	No med	Med	No med	Med				Synechocystis 6803 without medium
								0	703	646.231	583	703	643	583	794	837.186	872	794	837.186	872	462	361.809	258	462	361.809	258				0	643	643	833	833	360	360				Synechocystis 6803 with medium
								1	689.5	685.93	675.5	374.5	385	395.5	1544	1531.66	1504	2166	2042.21	1898	642	646.231	644	2468	2377.89	2264				1	682.5	385	1524	2032	643	2366				E. coli without medium
								2	1143	1122.61	1091	346	399	452	4411	4262.81	4072	8726	8623.12	8434	1758	1696.48	1618	5290	5216.58	5091				2	1117	399	4241.5	8580	1688	5190.5				E. coli with medium
								3	857	902.513	939	337	310	283	7516	7543.22	7495	8519	9780.9	10945	1373	1374.37	1362	4484	4297.49	4068				3	898	310	7505.5	9732	1367.5	4276				Bacillus without medium
								4	912	771.859	624	262	305	348	5572	5675.38	5722	8278	8497.49	8632	1266	1199.5	1121	3797	3997.99	4159				4	768	305	5647	8455	1193.5	3978				Bacillus with medium
								5	967	952.261	928	466	523	580	4948	4881.91	4767	7280	7549.75	7744	1329	1158.29	976	4576	4268.34	3918				5	947.5	523	4857.5	7512	1152.5	4247
								6	930	947.739	956	776	794.5	813	6699	6825.13	6883	9744	9844.72	9847	1422	1433.17	1430	5573	5609.55	5590				6	943	794.5	6791	9795.5	1426	5581.5
								7	954	842.211	722	521	500.5	480	5565	5463.32	5307	8668	8289.45	7828	1226	1383.42	1527	4536	4985.93	5386				7	838	500.5	5436	8248	1376.5	4961
								GS	595	606.03	611				3854	3844.72	3797				4214	4090.95	3927
																														Day	15min
																															6803		EC		BS
																															No med	Med	No med	Med	No med	Med
																														0	60.029	60	39.0748	39.0748	102.005	102.005
																														1	7.27467	10.5	20.4829	134.13	2.11663	102.231
																														2	26.2012	53	169.946	148.107	70.1711	100.633
															GS	AVG	SD													3	41.0827	27	24.1747	1213.33	6.78165	208.37
															Synechocystis 6803	603	11.3137													4	144.017	43	76.7686	178.692	72.5826	181.368
															E. coli	3825.5	40.3051													5	19.6928	57	91.5907	233.021	176.532	329.231
															B. subtilis	4070.5	202.94													6	13.2848	18.5	94.0861	58.821	5.75468	18.2887
																														7	116.025	20.5	129.961	420.681	150.553	425.244

## Sheet: Long term storage
				10*((E29-0.0045)/0.0018)
Whole cell lysate
Abs595	C1	C2	C3	E1	E2	E3	B1	B2	B3	ug/ml	C1	C2	C3	E1	E2	E3	B1	B2	B3
0	0.0961	0.1444	0.12025	0.3894	0.2963	0.34285	0.1827	0.2202	0.20145		508.889	777.222	643.056	2138.33	1621.11	1879.72	990	1198.33	1094.17	Avg	Cyano	Bacillus	E.coli
2	0.1583	0.1549	0.1566	0.3218	0.3569	0.33935	0.149	0.234	0.1915		427.222	417.778	845	1762.78	1957.78	1860.28	802.778	1275	1038.89		643.056	1094.17	1879.72
4	0.0666	0.0585	0.06255	0.4383	0.402	0.42015	0.2074	0.2078	0.2076		172.5	150	322.5	2410	2208.33	2309.17	1127.22	1129.44	1128.33		563.333	1038.89	1860.28
7	0.0793	0.1276	0.10345	0.5282	0.509	0.5186	0.233	0.1917	0.21235		207.778	341.944	549.722	2909.44	2802.78	2856.11	1269.44	1040	1154.72		215	1128.33	2309.17
			0		0.0149	0.00745	0.0234														366.481	1154.72	2856.11
																				SD	189.74	709.857	11.7851
																					189.74	365.731	152.028
																					6.67823	137.886	60.4969
Soluble protein																					15.9099	142.6	9.78508
	Abs595										Protein (ug/ml)
	Bacillus			6803			EC				B. subtilis			Synechocystis			EC
	1	2	3	1	2	3	1	2	3		1	2	3	1	2	3	1	2	3
0	0.0893	0.0894	0.08935	0.0161	0.0209	0.0185	0.0486	0.0588	0.0537		188.444	188.667	188.556	25.7778	36.4445	31.1111	82.8889	92.6667	87.7778
2	0.0878	0.092	0.0899	0.0163	0.016	0.01615	0.2204	0.2068	0.2136		185.111	194.444	189.778	26.2222	25.5555	25.8889	221.111	278	249.556
4	0.1	0.0946	0.0973	0.0134	0.0287	0.02105	0.2534	0.2015	0.22745		212.222	200.222	206.222	19.7778	53.7778	36.7778	287.556	287.778	287.667
7	0.0706	0.0895	0.08005	0.0181	0.0137	0.0159	0.199	0.1871	0.19305		183.611	236.111	209.861	37.7778	25.5556	31.6667	293.333	304.167	298.75
													AVG	188.556		31.1111		87.7778		109.333
														189.778		25.8889		249.556		464.667
														206.222		36.7778		287.667		495.444
														209.861		31.6667		298.75		523.75
													SD	0.157146		7.54246		6.91391		16.0277
														6.59963		0.471436		40.2265		21.3703
														8.48528		24.0416		0.157114		81.553
														37.1231		8.64241		7.66037		23.3738

## Sheet: Long term fluorescence
		GFP (488/520nm)
		manual (25flashes/100manual)			optimal (25flashes)
		Extract		E.coli DH5a	Extract		E.coli BL21-DE3
		GFP1	GFP2	1	mC1	mC2	1
	Day0	3357	3596	3493.97	10233	7845	9084.42
	Day2	10645	11358	11580.5	12608	6672	9688.44
	Day 4	13041	10794	12544.7	13190	13550	13437.2
	Day7	13761	11821	13464.2	16022	15340	15759.8				Intensity				%
											AVG		SD		AVG		SD
									Type	Days	eGFP	mCherry	GFP	mCherry	eGFP	mCherry	eGFP	mCherry
	Day0	3476.5			9039				Cell lysate soluble fraction	0	3476.5	9039	168.999	1688.57	100	100	0	0
	Day2	11001.5			9640					2	11001.5	9640	504.167	4197.39	111.454	97.6268	1.0229	1.50002
	Day 4	11917.5			13370					4	11917.5	13370	1588.87	254.558	105.606	101.962	0.278673	7.83182
	Day7	12791			15681					7	12791	15681	1371.79	482.247	104.862	99.5732	5.71754	7.88374
		SD
	Day0	168.999			1688.57
	Day2	504.167			4197.39
	Day 4	1588.87			254.558
	Day7	1371.79			482.247

## Sheet: Short term storage
		Time																						AVG Abs		Time								AVG Conc								20C
		0_1	0_2	0_3	10_1	10_2	10_3	30_1	30_2	30_3	60_1	60_2	60_3	120_1	120_2	120_3	24h_1	24h_2	24h_3	48h_1	48h_2	48h_3				0_1	10_1	30_1	60_1	120_1	24h_1	48h_1			0_1	10_1	30_1	60_1	120_1	24h_1	48h_1	120_1	24h_1	48h_1
80C	mCherry	0.109642	0.0769829	0.0982239	0.213064	0.29549	0.255555	0.308709	0.275272	0.293458	0.258632	0.292069	0.289842	0.402799	0.358476	0.400671	0.307571	0.369874	0.347408	0.485225	0.423017	0.458708		80C	mCherry	0.0933127	0.254277	0.291991	0.27535	0.380638	0.338722	0.454121		mCherry	93.3127	254.277	291.991	275.35	380.638	338.722	454.121	236.781	349.369	433.126
	egfp	0.291602	0.328927	0.326594	0.430016	0.475894	0.455231	0.509176	0.457232	0.485632	0.437014	0.541213	0.514856	0.621306	0.583204	0.633953	0.544953	0.626183	0.600582	0.612753	0.675739	0.650753			egfp	0.310264	0.452955	0.483204	0.489114	0.602255	0.585568	0.644246		egfp	310.264	452.955	483.204	489.114	602.255	585.568	644.246	554.044	497.476	567.652
20C	mCherry													0.218507	0.255055	0.249243	0.335962	0.362776	0.358327	0.415241	0.451011	0.437501		20C	mCherry					0.236781	0.349369	0.433126							236.781	349.369	433.126		0	0
	egfp													0.51633	0.591757	0.583204	0.532808	0.462145	0.510232	0.508554	0.62675	0.573386			egfp					0.554044	0.497476	0.567652							554.044	497.476	567.652		0	0
																								SD		Time								SD Conc								20C
																										0_1	10_1	30_1	60_1	120_1	24h_1	48h_1			0_1	10_1	30_1	60_1	120_1	24h_1	48h_1	120_1	24h_1	48h_1
																								80C	mCherry	0.0230938	0.0582841	0.0236435	0.0236435	0.0313416	0.0440548	0.0439879		mCherry	23.0938	58.2841	23.6435	23.6435	31.3416	44.0548	43.9879	25.843	48.4769	18.9603
																									egfp	0.0263929	0.0324411	0.0367299	0.07368	0.0269425	0.0574385	0.0445378		egfp	26.3929	32.4411	36.7299	73.68	26.9425	57.4385	44.5378	53.3354	31.8538	49.9659
																								20C	mCherry					0.025843	0.0484769	0.0189603							25.843	48.4769	18.9603
																									egfp					0.0533354	0.0318538	0.0499659							53.3354	31.8538	49.9659
																																		80C	0min
																																			10 min
																																			30 min
																																			60 min
																																			120 min
																																			24 h
																																			48 h
																																		20C	120 min
																																			24 h
																																			48 h		80C							20C
																																					0min	10min	30min	60min	120min	24h	48h	120min	24h	48h

## Sheet: Short term fluorescence
		Time																								Time (min)
Negative temperatures	FPs	0_1	0_2	0_3	10_1	10_2	10_3	30_1	30_2	30_3	60_1	60_2	60_3	120_1	120_2	120_3	24h_1	24h_2	24h_3	48h_1	48h_2	48h_3				0	10	30	60	120	24h	48h
80	mCherry	45283	44759	45247.2	42658	42181	42632.7	43162	46512	45062.3	42035	44168	43318.1	38763	40458	39809.5	38030	42219	40326.1	44197	44865	44754.8		80	mCherry	45021	42419.5	44837	43101.5	39610.5	40124.5	44531
	egfp	41027	37889	39656.3	42619	39374	41202.5	37063	35810	36619.6	37283	40263	38967.8	37425	38712	38259.8	33509	40246	37062.8	36492	42006	39446.2			egfp	39458	40996.5	36436.5	38773	38068.5	36877.5	39249
20	mCherry													43337	45990	44887.9	45023	42544	44003.5	43013	43678	43563.3		20	mCherry					44663.5	43783.5	43345.5
	egfp													38279	41520	40100	35074	31321	33364.3	40994	36224	38803			egfp					39899.5	33197.5	38609
																										80C							20C
																										0	10min	30min	60min	120min	24h	48h	120min	24h	48h
																								80	mCherry	100	94.2216	99.5913	95.7364	87.9823	89.124	98.9116	99.2059	97.2513	96.2784
																									egfp	100	103.899	92.3425	98.264	96.4785	93.4601	99.4703	101.119	84.1338	97.8483
																										0min
																										10min
																										30min
																										60min
																										120min
																										24h
																										48h
